# Supplementary material for: Study of Heterogeneity of Ethylene/1-Octene Copolymers Synthesized with Zirconium and Titanium Complexes Bearing Diamine-bis(phenolate) Ligands
Source: Polymers (Basel). 2024 Jan 30;16(3):387. doi: 10.3390/polym16030387 (PMC10857099; doi:10.3390/polym16030387)
Supplement: Supplementary file 1 [file polymers-16-00387-s001.zip]

Archive with 1 entries (1 files):
- polymers-2827293-supplementary.pdf
